# Supplementary material for: Efficient Agrobacterium-mediated transformation and genome editing of Fagopyrum tataricum
Source: Front Plant Sci. 2023 Sep 8;14:1270150. doi: 10.3389/fpls.2023.1270150 (PMC10515086; doi:10.3389/fpls.2023.1270150)
Supplement: Supplementary file 2 [file Table_1.xlsx]

## Sheet: Sheet1
Supplementary Table S1. The primer sequences used in this study along with their corresponding descriptions.
Aim	Name	Primer sequence
Amplification of FtPDS gene sequence	Ft_PDS_F	ATGAACAGTCATCTCAATTATGC
Amplification of FtPDS gene sequence	Ft_PDS_R	AGCAGCTTCCACATAATTAACTG
Amplification of Cas9(ΔSTOP) for vector pGGC-Cas9(ΔSTOP)	pYPQ167_Cas9(ΔSTOP)_F	CAGGTCTCAGGCTCCATGGCTCCTAAGAAGAAGCG
Amplification of Cas9(ΔSTOP) for vector pGGC-Cas9(ΔSTOP)	pYPQ167_Cas9(ΔSTOP)_R	CAGGTCTCACTGACTTCTTTTTCTTAGCCTGTCCG
Amplification of AarI-lacZ-AarI for vector pGG-F-AtU6-AarI-lacZ-AarI-G	JD633_AarI_lacZ_F	CATTGAGAGGCAGGTGC
Amplification of AarI-lacZ-AarI for vector pGG-F-AtU6-AarI-lacZ-AarI-G	JD633_AarI_lacZ_R	GGTGCCACTTTTTCAAGTTG
sgRNA targeting FtPDS	Ft_PDS1_sgRNA_F	ATTGACACAGCCCACTTCTACCCA
sgRNA targeting FtPDS	Ft_PDS1_sgRNA_R	AAACTGGGTAGAAGTGGGCTGTGT
Cas9 gene presence	Cas9_F	CGACAACAAGGTCCTCACGA
Cas9 gene presence	Cas9_R	TGGAAGTCCTTGCGGAAGTC
Remarks:
CDS sequence was marked by underlining
BsaI recognition site were marked in bold red
sgRNA overlap sequences were marked in bold underlined
