# Supplementary material for: Efficient Agrobacterium-mediated transformation and genome editing of Fagopyrum tataricum
Source: Front Plant Sci. 2023 Sep 8;14:1270150. doi: 10.3389/fpls.2023.1270150 (PMC10515086; doi:10.3389/fpls.2023.1270150)
Supplement: Supplementary file 3 [file DataSheet_1.zip]

Archive with 13 entries (13 files):
- Ft_PDS_WT.ab1
- pds_plant1_copy1.ab1
- pds_plant1_copy2.ab1
- pds_plant2_copy1.ab1
- pds_plant2_copy2.ab1
- pds_plant3_copy1.ab1
- pds_plant3_copy2.ab1
- pds_plant4_copy1.ab1
- pds_plant4_copy2.ab1
- pds_plant5_copy1.ab1
- pds_plant5_copy2.ab1
- pds_plant6_copy1.ab1
- pds_plant6_copy2.ab1
