# Supplementary material for: Efficient Agrobacterium-mediated transformation and genome editing of Fagopyrum tataricum
Source: Front Plant Sci. 2023 Sep 8;14:1270150. doi: 10.3389/fpls.2023.1270150 (PMC10515086; doi:10.3389/fpls.2023.1270150)
Supplement: Supplementary file 4 [file DataSheet_2.zip]

Archive with 4 entries (4 files):
- pGG-CaMV35S-GFP-NLS-kanR.gb
- pGG-CaMV35S-GUS-kanR.gb
- pGG-Cas9-GFP-AtU6-FtPDS-kanR.gb
- pGG-Cas9-GFP-AtU6-lacZ-kanR.gb
