# Supplementary material for: Efficient Agrobacterium-mediated transformation and genome editing of Fagopyrum tataricum
Source: Front Plant Sci. 2023 Sep 8;14:1270150. doi: 10.3389/fpls.2023.1270150 (PMC10515086; doi:10.3389/fpls.2023.1270150)
Supplement: Supplementary file 4 [file DataSheet_2.zip › pGG-Cas9-GFP-AtU6-FtPDS-kanR.gb]

LOCUS       pGG-Cas9-GFP-AtU       14481 bp    DNA     circular UNA 14-AUG-2023
DEFINITION  GoldenGate ligation of Clipboard Contents into
            pGG-Cas9-GFP-AtU6-lacZ-kanR.
ACCESSION   urn.local...92-gmomore
VERSION     urn.local...92-gmomore
KEYWORDS    .
SOURCE      
  ORGANISM  
            .
FEATURES             Location/Qualifiers
     misc_feature    1..83
                     /note="Geneious type: scaffold"
     misc_feature    1..76
                     /note="CRISPR/Cas9 system guide RNA scaffold"
     source          <1..>4
                     /organism="synthetic DNA construct"
                     /mol_type="other DNA"
     misc_feature    1..4
                     /note="Geneious type: ligation"
     misc_feature    1..14461
                     /note="Geneious type: Concatenated sequence"
     misc_feature    order(14068..>14461,<1..87)
                     /note="Geneious type: Concatenated sequence"
     misc_feature    order(complement(<1..24),complement(14438..>14461))
                     /note="Geneious type: Concatenated sequence"
     misc_feature    order(14458..>14461,<1..4)
                     /note="Geneious type: Concatenated sequence"
     misc_feature    1..>87
                     /note="Geneious type: Concatenated sequence"
     misc_feature    <1..4
                     /note="Geneious type: Concatenated sequence"
     misc_feature    order(5..>87,<14068..14457)
                     /note="Geneious type: Concatenated sequence"
     misc_feature    84..87
                     /note="Geneious type: ligation"
     misc_feature    84..8265
                     /note="Geneious type: Concatenated sequence"
     promoter        139..426
     CDS             439..1233
     misc_feature    complement(884..903)
                     /note="Geneious type: primer_bind_reverse"
     terminator      1260..1527
     misc_feature    1548..1880
                     /note="Geneious type: T-DNA_border"
     repeat_region   1618..1642
                     /note="left border repeat from nopaline C58 T-DNA"
     misc_feature    1881..3125
                     /note="Geneious type: Bacterial Selection"
     rep_origin      3179..3798
     misc_feature    complement(3399..3679)
                     /note="Geneious type: motif"
     misc_feature    complement(3819..4079)
                     /note="Geneious type: motif"
     rep_origin      4453..4647
     regulatory      complement(4713..5786)
                     /note="Pseudomonas pVS1 plasmid replication protein"
                     /gene="repA"
                     /regulatory_class="other"
     regulatory      complement(6215..6844)
                     /note="Pseudomonas pVS1 plasmid stability protein"
                     /gene="staA"
                     /regulatory_class="other"
     misc_feature    8030..8260
                     /note="Geneious type: T-DNA_border"
     repeat_region   8175..8199
                     /note="right border repeat from nopaline C58 T-DNA"
     source          <8262..>9133
                     /organism="synthetic DNA construct"
                     /mol_type="other DNA"
     misc_feature    8262..8265
                     /note="Geneious type: ligation"
     misc_feature    8262..9133
                     /note="Geneious type: Concatenated sequence"
     promoter        8771..9116
                     /note="strong constitutive promoter from cauliflower
                     mosaic virus"
     source          <9130..>9161
                     /organism="synthetic DNA construct"
                     /mol_type="other DNA"
     misc_feature    9130..9133
                     /note="Geneious type: ligation"
     misc_feature    9130..9161
                     /note="Geneious type: Concatenated sequence"
     source          order(<9158..>9161,<13367..>13370)
                     /organism="synthetic DNA construct"
                     /mol_type="other DNA"
     misc_feature    9158..9161
                     /note="Geneious type: ligation"
     misc_feature    9158..13370
                     /note="Geneious type: Concatenated sequence"
     misc_feature    order(13367..>13370,<9158..9161)
                     /note="Geneious type: Concatenated sequence"
     gene            9164..13366
                     /note="modified Cas9 with plant-optimized codons"
                     /standard_name="Cas9p"
     CDS             9170..9190
                     /codon_start=1
                     /product="nuclear localization signal of SV40 (simian
                     virus 40) large T antigen"
                     /note="Geneious type: cds"
     CDS             13316..13363
                     /codon_start=1
                     /product="bipartite nuclear localization signal from 
                     nucleoplasmin"
                     /note="Geneious type: cds"
     misc_feature    13366^13367
                     /note="Geneious type: origin"
     source          <13367..>13420
                     /organism="synthetic DNA construct"
                     /mol_type="other DNA"
     misc_feature    13367..13370
                     /note="Geneious type: ligation"
     misc_feature    13367..13420
                     /note="Geneious type: Concatenated sequence"
     source          <13417..>14071
                     /organism="synthetic DNA construct"
                     /mol_type="other DNA"
     misc_feature    13417..13420
                     /note="Geneious type: ligation"
     misc_feature    13417..14071
                     /note="Geneious type: Concatenated sequence"
     terminator      13423..14064
                     /note="terminator and polyadenylation signal from the pea
                     rbcS-E9 gene"
     misc_feature    14068..14071
     misc_feature    14068..14071
                     /note="Geneious type: ligation"
     misc_feature    <14068..14461
                     /note="Geneious type: Concatenated sequence"
     promoter        14074..14461
     misc_feature    14458..14461
                     /note="Geneious type: Editing History Insertion"
     misc_feature    14458..14461
                     /note="Geneious type: ligation"
     misc_feature    14458..4
                     /note="Geneious type: Concatenated sequence"
     misc_feature    14462..14481
                     /note="Geneious type: site"
ORIGIN      
        1 gttttagagc tagaaatagc aagttaaaat aaggctagtc cgttatcaac ttgaaaaagt
       61 ggcaccgagt cggtgctttt tttgtatctg caggcatgcg acgtcgggcc ctctagagga
      121 tccccgggta ccgcgaatta tcgatcatga gcggagaatt aagggagtca cgttatgacc
      181 cccgccgatg acgcgggaca agccgtttta cgtttggaac tgacagaacc gcaacgttga
      241 aggagccact gagccgcggg tttctggagt ttaatgagct aagcacatac gtcagaaacc
      301 attattgcgc gttcaaaagt cgcctaaggt cactatcagc tagcaaatat ttcttgtcaa
      361 aaatgctcca ctgacgttcc ataaattccc ctcggtatcc aattagagtc tcatattcac
      421 tctcaactcg atcgaggcat gattgaacaa gatggattgc acgcaggttc tccggccgct
      481 tgggtggaga ggctattcgg ctatgactgg gcacaacaga caatcggctg ctctgatgcc
      541 gccgtgttcc ggctgtcagc gcaggggcgc ccggttcttt ttgtcaagac cgacctgtcc
      601 ggtgccctga atgaactcca agacgaggca gcgcggctat cgtggctggc cacgacgggc
      661 gttccttgcg cagctgtgct cgacgttgtc actgaagcgg gaagggactg gctgctattg
      721 ggcgaagtgc cggggcagga tctcctgtca tctcaccttg ctcctgccga gaaagtatcc
      781 atcatggctg atgcaatgcg gcggctgcat acgcttgatc cggctacctg cccattcgac
      841 caccaagcga aacatcgcat cgagcgagca cgtactcgga tggaagccgg tcttgtcgat
      901 caggatgatc tggacgaaga gcatcagggg ctcgcgccag ccgaactgtt cgccaggctc
      961 aaggcgcgga tgcccgacgg cgaggatctc gtcgtgaccc acggcgatgc ctgcttgccg
     1021 aatatcatgg tggaaaatgg ccgcttttct ggattcatcg actgtggccg gctgggtgtg
     1081 gcggaccgct atcaggacat agcgttggct acccgtgata ttgctgaaga gcttggcggc
     1141 gaatgggctg accgcttcct cgtgctttac ggtatcgccg ctcccgattc gcagcgcatc
     1201 gccttctatc gccttcttga cgagttcttc tgagcgggac tctggggttc ggactctagc
     1261 tagagtcaag cagatcgttc aaacatttgg caataaagtt tcttaagatt gaatcctgtt
     1321 gccggtcttg cgatgattat catataattt ctgttgaatt acgttaagca tgtaataatt
     1381 aacatgtaat gcatgacgtt atttatgaga tgggttttta tgattagagt cccgcaatta
     1441 tacatttaat acgcgataga aaacaaaata tagcgcgcaa actaggataa attatcgcgc
     1501 gcggtgtcat ctatgttact agatcgaccg gcatgcaagc tgataattca attcggcgtt
     1561 aattcagtac attaaaaacg tccgcaatgt gttattaagt tgtctaagcg tcaatttgtt
     1621 tacaccacaa tatatcctgc caccagccag ccaacagctc cccgaccggc agctcggcac
     1681 aaaatcacca ctcgatacag gcagcccatc agtccgggac ggcgtcagcg ggagagccgt
     1741 tgtaaggcgg cagactttgc tcatgttacc gatgctattc ggaagaacgg caactaagct
     1801 gccgggtttg aaacacggat gatctcgcgg agggtagcat gttgattgta acgatgacag
     1861 agcgttgctg cctgtgatca ggcacgaacc cagtggacat aagcctgttc ggttcgtaag
     1921 ctgtaatgca agtagcgtat gcgctcacgc aactggtcca gaaccttgac cgaacgcagc
     1981 ggtggtaacg gcgcagtggc ggttttcatg gcttgttatg actgtttttt tggggtacag
     2041 tctatgcctc gggcatccaa gcagcaagcg cgttacgccg tgggtcgatg tttgatgtta
     2101 tggagcagca acgatgttac gcagcagggc agtcgcccta aaacaaagtt aaacatcatg
     2161 ggggaagcgg tgatcgccga agtatcgact caactatcag aggtagttgg cgtcatcgag
     2221 cgccatctcg aaccgacgtt gctggccgta catttgtacg gctccgcagt ggatggcggc
     2281 ctgaagccac acagtgatat tgatttgctg gttacggtga ccgtaaggct tgatgaaaca
     2341 acgcggcgag ctttgatcaa cgaccttttg gaaacttcgg cttcccctgg agagagcgag
     2401 attctccgcg ctgtagaagt caccattgtt gtgcacgacg acatcattcc gtggcgttat
     2461 ccagctaagc gcgaactgca atttggagaa tggcagcgca atgacattct tgcaggtatc
     2521 ttcgagccag ccacgatcga cattgatctg gctatcttgc tgacaaaagc aagagaacat
     2581 agcgttgcct tggtaggtcc agcggcggag gaactctttg atccggttcc tgaacaggat
     2641 ctatttgagg cgctaaatga aaccttaacg ctatggaact cgccgcccga ctgggctggc
     2701 gatgagcgaa atgtagtgct tacgttgtcc cgcatttggt acagcgcagt aaccggcaaa
     2761 atcgcgccga aggatgtcgc tgccgactgg gcaatggagc gcctgccggc ccagtatcag
     2821 cccgtcatac ttgaagctag acaggcttat cttggacaag aagaagatcg cttggcctcg
     2881 cgcgcagatc agttggaaga atttgtccac tacgtgaaag gcgagatcac caaggtagtc
     2941 ggcaaataat gtctagctag aaattcgttc aagccgacgc cgcttcgcgg cgcggcttaa
     3001 ctcaagcgtt agatgcacta agcacataat tgctcacagc caaactatca ggtcaagtct
     3061 gcttttatta tttttaagcg tgcataataa gccctacaca aattgggaga tatatcatgc
     3121 atgaccaaaa tcccttaacg tgagttttcg ttccactgag cgtcagaccc cgtagaaaag
     3181 atcaaaggat cttcttgaga tccttttttt ctgcgcgtaa tctgctgctt gcaaacaaaa
     3241 aaaccaccgc taccagcggt ggtttgtttg ccggatcaag agctaccaac tctttttccg
     3301 aaggtaactg gcttcagcag agcgcagata ccaaatactg tccttctagt gtagccgtag
     3361 ttaggccacc acttcaagaa ctctgtagca ccgcctacat acctcgctct gctaatcctg
     3421 ttaccagtgg ctgctgccag tggcgataag tcgtgtctta ccgggttgga ctcaagacga
     3481 tagttaccgg ataaggcgca gcggtcgggc tgaacggggg gttcgtgcac acagcccagc
     3541 ttggagcgaa cgacctacac cgaactgaga tacctacagc gtgagctatg agaaagcgcc
     3601 acgcttcccg aagggagaaa ggcggacagg tatccggtaa gcggcagggt cggaacagga
     3661 gagcgcacga gggagcttcc agggggaaac gcctggtatc tttatagtcc tgtcgggttt
     3721 cgccacctct gacttgagcg tcgatttttg tgatgctcgt caggggggcg gagcctatgg
     3781 aaaaacgcca gcaacgcggc ctttttacgg ttcctggcct tttgctggcc ttttgctcac
     3841 atgttctttc ctgcgttatc ccctgattct gtggataacc gtattaccgc ctttgagtga
     3901 gctgataccg ctcgccgcag ccgaacgacc gagcgcagcg agtcagtgag cgaggaagcg
     3961 gaagagcgcc tgatgcggta ttttctcctt acgcatctgt gcggtatttc acaccgcata
     4021 tggtgcactc tcagtacaat ctgctctgat gccgcatagt taagccagta tacactccgc
     4081 tatcgctacg tgactgggtc atggctgcgc cccgacaccc gccaacaccc gctgacgcgc
     4141 cctgacgggc ttgtctgctc ccggcatccg cttacagaca agctgtgacc gtctccggga
     4201 gctgcatgtg tcagaggttt tcaccgtcat caccgaaacg cgcgaggcag ggtgccttga
     4261 tgtgggcgcc ggcggtcgag tggcgacggc gcggcttgtc cgcgccctgg tagattgcct
     4321 ggccgtaggc cagccatttt tgagcggcca gcggccgcga taggccgacg cgaagcggcg
     4381 gggcgtaggg agcgcagcga ccgaagggta ggcgcttttt gcagctcttc ggctgtgcgc
     4441 tggccagaca gttatgcaca ggccaggcgg gttttaagag ttttaataag ttttaaagag
     4501 ttttaggcgg aaaaatcgcc ttttttctct tttatatcag tcacttacat gtgtgaccgg
     4561 ttcccaatgt acggctttgg gttcccaatg tacgggttcc ggttcccaat gtacggcttt
     4621 gggttcccaa tgtacgtgct atccacagga aagagagctt ttcgaccttt ttcccctgct
     4681 agggcaattt gccctagcat ctgctccgta cattaggaac cggcggatgc ttcgccctcg
     4741 atcaggttgc ggtagcgcat gactaggatc gggccagcct gccccgcctc ctccttcaaa
     4801 tcgtactccg gcaggtcatt tgacccgatc agcttgcgca cggtgaaaca gaacttcttg
     4861 aactctccgg cgctgccact gcgttcgtag atcgtcttga acaaccatct ggcttctgcc
     4921 ttgcctgcgg cgcggcgtgc caggcggtag agaaaacggc cgatgccggg atcgatcaaa
     4981 aagtaatcgg ggtgaaccgt cagcacgtcc gggttcttgc cttctgtgat ctcgcggtac
     5041 atccaatcag ctagctcgat ctcgatgtac tccggccgcc cggtttcgct ctttacgatc
     5101 ttgtagcggc taatcaaggc ttcaccctcg gataccgtca ccaggcggcc gttcttggcc
     5161 ttcttcgtac gctgcatggc aacgtgcgtg gtgtttaacc gaatgcaggt ttctaccagg
     5221 tcgtctttct gctttccgcc atcggctcgc cggcagaact tgagtacgtc cgcaacgtgt
     5281 ggacggaaca cgcggccggg cttgtctccc ttcccttccc ggtatcggtt catggattcg
     5341 gttagatggg aaaccgccat cagtaccagg tcgtaatccc acacactggc catgccggcc
     5401 ggccctgcgg aaacctctac gtgcccgtct ggaagctcgt agcggatcac ctcgccagct
     5461 cgtcggtcac gcttcgacag acggaaaacg gccacgtcca tgatgctgcg actatcgcgg
     5521 gtgcccacgt catagagcat cggaacgaaa aaatctggtt gctcgtcgcc cttgggcggc
     5581 ttcctaatcg acggcgcacc ggctgccggc ggttgccggg attctttgcg gattcgatca
     5641 gcggccgctt gccacgattc accggggcgt gcttctgcct cgatgcgttg ccgctgggcg
     5701 gcctgcgcgg ccttcaactt ctccaccagg tcatcaccca gcgccgcgcc gatttgtacc
     5761 gggccggatg gtttgcgacc gctcacgccg attcctcggg cttgggggtt ccagtgccat
     5821 tgcagggccg gcagacaacc cagccgctta cgcctggcca accgcccgtt cctccacaca
     5881 tggggcattc cacggcgtcg gtgcctggtt gttcttgatt ttccatgccg cctcctttag
     5941 ccgctaaaat tcatctactc atttattcat ttgctcattt actctggtag ctgcgcgatg
     6001 tattcagata gcagctcggt aatggtcttg ccttggcgta ccgcgtacat cttcagcttg
     6061 gtgtgatcct ccgccggcaa ctgaaagttg acccgcttca tggctggcgt gtctgccagg
     6121 ctggccaacg ttgcagcctt gctgctgcgt gcgctcggac ggccggcact tagcgtgttt
     6181 gtgcttttgc tcattttctc tttacctcat taactcaaat gagttttgat ttaatttcag
     6241 cggccagcgc ctggacctcg cgggcagcgt cgccctcggg ttctgattca agaacggttg
     6301 tgccggcggc ggcagtgcct gggtagctca cgcgctgcgt gatacgggac tcaagaatgg
     6361 gcagctcgta cccggccagc gcctcggcaa cctcaccgcc gatgcgcgtg cctttgatcg
     6421 cccgcgacac gacaaaggcc gcttgtagcc ttccatccgt gacctcaatg cgctgcttaa
     6481 ccagctccac caggtcggcg gtggcccata tgtcgtaagg gcttggctgc accggaatca
     6541 gcacgaagtc ggctgccttg atcgcggaca cagccaagtc cgccgcctgg ggcgctccgt
     6601 cgatcactac gaagtcgcgc cggccgatgg ccttcacgtc gcggtcaatc gtcgggcggt
     6661 cgatgccgac aacggttagc ggttgatctt cccgcacggc cgcccaatcg cgggcactgc
     6721 cctggggatc ggaatcgact aacagaacat cggccccggc gagttgcagg gcgcgggcta
     6781 gatgggttgc gatggtcgtc ttgcctgacc cgcctttctg gttaagtaca gcgataacct
     6841 tcatgcgttc cccttgcgta tttgtttatt tactcatcgc atcatatacg cagcgaccgc
     6901 atgacgcaag ctgttttact caaatacaca tcaccttttt agacggcggc gctcggtttc
     6961 ttcagcggcc aagctggccg gccaggccgc cagcttggca tcagacaaac cggccaggat
     7021 ttcatgcagc cgcacggttg agacgtgcgc gggcggctcg aacacgtacc cggccgcgat
     7081 catctccgcc tcgatctctt cggtaatgaa aaacggttcg tcctggccgt cctggtgcgg
     7141 tttcatgctt gttcctcttg gcgttcattc tcggcggccg ccagggcgtc ggcctcggtc
     7201 aatgcgtcct cacggaaggc accgcgccgc ctggcctcgg tgggcgtcac ttcctcgctg
     7261 cgctcaagtg cgcggtacag ggtcgagcga tgcacgccaa gcagtgcagc cgcctctttc
     7321 acggtgcggc cttcctggtc gatcagctcg cgggcgtgcg cgatctgtgc cggggtgagg
     7381 gtagggcggg ggccaaactt cacgcctcgg gccttggcgg cctcgcgccc gctccgggtg
     7441 cggtcgatga ttagggaacg ctcgaactcg gcaatgccgg cgaacacggt caacaccatg
     7501 cggccggccg gcgtggtggt gtcggcccac ggctctgcca ggctacgcag gcccgcgccg
     7561 gcctcctgga tgcgctcggc aatgtccagt aggtcgcggg tgctgcgggc caggcggtct
     7621 agcctggtca ctgtcacaac gtcgccaggg cgtaggtggt caagcatcct ggccagctcc
     7681 gggcggtcgc gcctggtgcc ggtgatcttc tcggaaaaca gcttggtgca gccggccgcg
     7741 tgcagttcgg cccgttggtt ggtcaagtcc tggtcgtcgg tgctgacgcg ggcatagccc
     7801 agcaggccag cggcggcgct cttgttcatg gcgtaatgtc tccggttcta gtcgcaagta
     7861 ttctacttta tgcgactaaa acacgcgaca agaaaacgcc aggaaaaggg cagggcggca
     7921 gcctgtcgcg taacttagga cttgtgcgac atgtcgtttt cagaagaggg ctgcactgaa
     7981 cgtcagaagc cgactgcact atagcagcgg aggggttgga tcaaagtact ttaaagtact
     8041 ttaaagtact ttaaagtact ttgatcccga ggggaaccct gtggttggca tgcacataca
     8101 aatggacgaa cggataaacc ttttcacgcc cttttaaata tccgattatt ctaataaacg
     8161 ctcttttctc ttaggtttac ccgccaatat atcctgtcaa acactgatag tttaaactga
     8221 aggcgggaaa cgacaatctg atccaagctc aagctaagct tacctccgat ccattcggtc
     8281 cccagattag ccttttcaat ttcagaaaga atgctaaccc acagatggtt agagaggctt
     8341 acgcagcacg tctcatcaag acgatctacc cgagcaataa tctccaggaa atcaaatacc
     8401 ttcccaagaa ggttaaagat gcagtcaaaa gattcaggac taactgcatc aagaacacag
     8461 agaaagatat atttctcaag atcagaagta ctattccagt atggacgatt caaggcttgc
     8521 ttcacaaacc aaggcaagta atagagattg gagtctctaa aaaggtagtt cccactgaat
     8581 caaaggccat ggagtcaaag attcaaatag aggacctaac agaactcgcc gtaaagactg
     8641 gcgaacagtt catacagagt ctcttacgac tcaatgacaa gaagaaaatc ttcgtcaaca
     8701 tggtggagca cgacacactt gtctactcca aaaatatcaa agatacagtc tcagaagacc
     8761 aaagggcaat tgagactttt caacaaaggg taatatccgg aaacctcctc ggattccatt
     8821 gcccagctat ctgtcacttt attgtgaaga tagtggaaaa ggaaggtggc tcctacaaat
     8881 gccatcattg cgataaagga aaggccatcg ttgaagatgc ctctgccgac agtggtccca
     8941 aagatggacc cccacccacg aggagcatcg tggaaaaaga agacgttcca accacgtctt
     9001 caaagcaagt ggattgatgt gatatctcca ctgacgtaag ggatgacgca caatcccact
     9061 atccttcgca agacccttcc tctatataag gaagttcatt tcatttggag agaacacggg
     9121 ggacgagcta acagtattca gtcgactggt accaacaggc tccatggctc ctaagaagaa
     9181 gcggaaggtt ggtattcacg gggtgcctgc ggctgacaag aagtactcca tcggcctcga
     9241 catcggcacc aacagcgtcg gctgggcggt gatcaccgac gagtacaagg tcccgtccaa
     9301 gaagttcaag gtcctgggca acaccgaccg ccactccatc aagaagaacc tcatcggcgc
     9361 cctcctcttc gactccggcg agacggcgga ggcgacccgc ctcaagcgca ccgcccgccg
     9421 ccgctacacc cgccgcaaga accgcatctg ctacctccag gagatcttct ccaacgagat
     9481 ggcgaaggtc gacgactcct tcttccaccg cctcgaggag tccttcctcg tggaggagga
     9541 caagaagcac gagcgccacc ccatcttcgg caacatcgtc gacgaggtcg cctaccacga
     9601 gaagtacccc actatctacc accttcgtaa gaagcttgtt gactctactg ataaggctga
     9661 tcttcgtctc atctaccttg ctctcgctca catgatcaag ttccgtggtc acttccttat
     9721 cgagggtgac cttaaccctg ataactccga cgtggacaag ctcttcatcc agctcgtcca
     9781 gacctacaac cagctcttcg aggagaaccc tatcaacgct tccggtgtcg acgctaaggc
     9841 gatcctttcc gctaggctct ccaagtccag gcgtctcgag aacctcatcg cccagctccc
     9901 tggtgagaag aagaacggtc ttttcggtaa cctcatcgct ctctccctcg gtctgacccc
     9961 taacttcaag tccaacttcg acctcgctga ggacgctaag cttcagctct ccaaggatac
    10021 ctacgacgat gatctcgaca acctcctcgc tcagattgga gatcagtacg ctgatctctt
    10081 ccttgctgct aagaacctct ccgatgctat cctcctttcg gatatcctta gggttaacac
    10141 tgagatcact aaggctcctc tttctgcttc catgatcaag cgctacgacg agcaccacca
    10201 ggacctcacc ctcctcaagg ctcttgttcg tcagcagctc cccgagaagt acaaggagat
    10261 cttcttcgac cagtccaaga acggctacgc cggttacatt gacggtggag ctagccagga
    10321 ggagttctac aagttcatca agccaatcct tgagaagatg gatggtactg aggagcttct
    10381 cgttaagctt aaccgtgagg acctccttag gaagcagagg actttcgata acggctctat
    10441 ccctcaccag atccaccttg gtgagcttca cgccatcctt cgtaggcagg aggacttcta
    10501 ccctttcctc aaggacaacc gtgagaagat cgagaagatc cttactttcc gtattcctta
    10561 ctacgttggt cctcttgctc gtggtaactc ccgtttcgct tggatgacta ggaagtccga
    10621 ggagactatc accccttgga acttcgagga ggttgttgac aagggtgctt ccgcccagtc
    10681 cttcatcgag cgcatgacca acttcgacaa gaacctcccc aacgagaagg tcctccccaa
    10741 gcactccctc ctctacgagt acttcacggt ctacaacgag ctcaccaagg tcaagtacgt
    10801 caccgagggt atgcgcaagc ctgccttcct ctccggcgag cagaagaagg ctatcgttga
    10861 cctcctcttc aagaccaacc gcaaggtcac cgtcaagcag ctcaaggagg actacttcaa
    10921 gaagatcgag tgcttcgact ccgtcgagat cagcggcgtt gaggaccgtt tcaacgcttc
    10981 tctcggtacc taccacgatc tcctcaagat catcaaggac aaggacttcc tcgacaacga
    11041 ggagaacgag gacatcctcg aggacatcgt cctcactctt actctcttcg aggataggga
    11101 gatgatcgag gagaggctca agacttacgc tcatctcttc gatgacaagg ttatgaagca
    11161 gctcaagcgt cgccgttaca ccggttgggg taggctctcc cgcaagctca tcaacggtat
    11221 cagggataag cagagcggca agactatcct cgacttcctc aagtctgatg gtttcgctaa
    11281 caggaacttc atgcagctca tccacgatga ctctcttacc ttcaaggagg atattcagaa
    11341 ggctcaggtg tccggtcagg gcgactctct ccacgagcac attgctaacc ttgctggttc
    11401 ccctgctatc aagaagggca tccttcagac tgttaaggtt gtcgatgagc ttgtcaaggt
    11461 tatgggtcgt cacaagcctg agaacatcgt catcgagatg gctcgtgaga accagactac
    11521 ccagaagggt cagaagaact cgagggagcg catgaagagg attgaggagg gtatcaagga
    11581 gcttggttct cagatcctta aggagcaccc tgtcgagaac acccagctcc agaacgagaa
    11641 gctctacctc tactacctcc agaacggtag ggatatgtac gttgaccagg agctcgacat
    11701 caacaggctt tctgactacg acgtcgacca cattgttcct cagtctttcc ttaaggatga
    11761 ctccatcgac aacaaggtcc tcacgaggtc cgacaagaac aggggtaagt cggacaacgt
    11821 cccttccgag gaggttgtca agaagatgaa gaactactgg aggcagcttc tcaacgctaa
    11881 gctcattacc cagaggaagt tcgacaacct cacgaaggct gagaggggtg gcctttccga
    11941 gcttgacaag gctggtttca tcaagaggca gcttgttgag acgaggcaga ttaccaagca
    12001 cgttgctcag atcctcgatt ctaggatgaa caccaagtac gacgagaacg acaagctcat
    12061 ccgcgaggtc aaggtgatca ccctcaagtc caagctcgtc tccgacttcc gcaaggactt
    12121 ccagttctac aaggtccgcg agatcaacaa ctaccaccac gctcacgatg cttaccttaa
    12181 cgctgtcgtt ggtaccgctc ttatcaagaa gtaccctaag cttgagtccg agttcgtcta
    12241 cggtgactac aaggtctacg acgttcgtaa gatgatcgcc aagtccgagc aggagatcgg
    12301 caaggccacc gccaagtact tcttctactc caacatcatg aacttcttca agaccgagat
    12361 caccctcgcc aacggcgaga tccgcaagcg ccctcttatc gagacgaacg gtgagactgg
    12421 tgagatcgtt tgggacaagg gtcgcgactt cgctactgtt cgcaaggtcc tttctatgcc
    12481 tcaggttaac atcgtcaaga agaccgaggt ccagaccggt ggcttctcca aggagtctat
    12541 ccttccaaag agaaactcgg acaagctcat cgctaggaag aaggattggg accctaagaa
    12601 gtacggtggt ttcgactccc ctactgtcgc ctactccgtc ctcgtggtcg ccaaggtgga
    12661 gaagggtaag tcgaagaagc tcaagtccgt caaggagctc ctcggcatca ccatcatgga
    12721 gcgctcctcc ttcgagaaga acccgatcga cttcctcgag gccaagggct acaaggaggt
    12781 caagaaggac ctcatcatca agctccccaa gtactctctt ttcgagctcg agaacggtcg
    12841 taagaggatg ctggcttccg ctggtgagct ccagaagggt aacgagcttg ctcttccttc
    12901 caagtacgtg aacttcctct acctcgcctc ccactacgag aagctcaagg gttcccctga
    12961 ggataacgag cagaagcagc tcttcgtgga gcagcacaag cactacctcg acgagatcat
    13021 cgagcagatc tccgagttct ccaagcgcgt catcctcgct gacgctaacc tcgacaaggt
    13081 cctctccgcc tacaacaagc accgcgacaa gcccatccgc gagcaggccg agaacatcat
    13141 ccacctcttc acgctcacga acctcggcgc ccctgctgct ttcaagtact tcgacaccac
    13201 catcgacagg aagcgttaca cgtccaccaa ggaggttctc gacgctactc tcatccacca
    13261 gtccatcacc ggtctttacg agactcgtat cgacctttcc cagcttggtg gtgataagcg
    13321 tcctgctgcc accaaaaagg ccggacaggc taagaaaaag aagtagtcag gtggatccta
    13381 gataaccttt accttcattc cctgtaaatt ggtaccctgc aaagctttcg ttcgtatcat
    13441 cggtttcgac aacgttcgtc aagttcaatg catcagtttc attgcgcaca caccagaatc
    13501 ctactgagtt tgagtattat ggcattggga aaactgtttt tcttgtacca tttgttgtgc
    13561 ttgtaattta ctgtgttttt tattcggttt tcgctatcga actgtgaaat ggaaatggat
    13621 ggagaagagt taatgaatga tatggtcctt ttgttcattc tcaaattaat attatttgtt
    13681 ttttctctta tttgttgtgt gttgaatttg aaattataag agatatgcaa acattttgtt
    13741 ttgagtaaaa atgtgtcaaa tcgtggcctc taatgaccga agttaatatg aggagtaaaa
    13801 cacttgtagt tgtaccatta tgcttattca ctaggcaaca aatatatttt cagacctaga
    13861 aaagctgcaa atgttactga atacaagtat gtcctcttgt gttttagaca tttatgaact
    13921 ttcctttatg taattttcca gaatccttgt cagattctaa tcattgcttt ataattatag
    13981 ttatactcat ggatttgtag ttgagtatga aaatattttt taatgcattt tatgacttgc
    14041 caattgattg acaacatgca tcaatcgact actctttttt tcttcttctt cgttcataca
    14101 gttttttttt gtttatcagc ttacattttc ttgaaccgta gctttcgttt tcttcttttt
    14161 aactttccat tcggagtttt tgtatcttgt ttcatagttt gtcccaggat tagaatgatt
    14221 aggcatcgaa ccttcaagaa tttgattgaa taaaacatct tcattcttaa gatatgaaga
    14281 taatcttcaa aaggcccctg ggaatctgaa agaagagaag caggcccatt tatatgggaa
    14341 agaacaatag tatttcttat ataggcccat ttaagttgaa aacaatcttc aaaagtccca
    14401 catcgcttag ataagaaaac gaagctgagt ttatatacag ctagagtcga agtagtgatt
    14461 gacacagccc acttctaccc a
//
