# Supplementary material for: Efficient Agrobacterium-mediated transformation and genome editing of Fagopyrum tataricum
Source: Front Plant Sci. 2023 Sep 8;14:1270150. doi: 10.3389/fpls.2023.1270150 (PMC10515086; doi:10.3389/fpls.2023.1270150)
Supplement: Supplementary file 4 [file DataSheet_2.zip › pGG-Cas9-GFP-AtU6-lacZ-kanR.gb]

LOCUS       pGG-Cas9-GFP-AtU       14913 bp    DNA     circular UNA 14-AUG-2023
DEFINITION  empty sgRNA.
ACCESSION   urn.local...7y-gmomak7
VERSION     urn.local...7y-gmomak7
KEYWORDS    .
SOURCE      
  ORGANISM  
            .
FEATURES             Location/Qualifiers
     source          <1..>54
                     /organism="synthetic DNA construct"
                     /mol_type="other DNA"
     misc_feature    1..4
                     /note="Geneious type: ligation"
     misc_feature    1..54
                     /note="Geneious type: Concatenated sequence"
     source          <51..>705
                     /organism="synthetic DNA construct"
                     /mol_type="other DNA"
     misc_feature    51..54
                     /note="Geneious type: ligation"
     misc_feature    51..705
                     /note="Geneious type: Concatenated sequence"
     terminator      57..698
                     /note="terminator and polyadenylation signal from the pea
                     rbcS-E9 gene"
     misc_feature    702..705
     misc_feature    702..705
                     /note="Geneious type: ligation"
     misc_feature    702..1634
                     /note="Geneious type: Concatenated sequence"
     misc_feature    order(1552..>1634,<702..1091)
                     /note="Geneious type: Concatenated sequence"
     misc_feature    <702..1095
                     /note="Geneious type: Concatenated sequence"
     promoter        708..1095
     misc_feature    order(complement(<1548..1571),complement(1072..>1095))
                     /note="Geneious type: Concatenated sequence"
     misc_feature    <1092..1095
                     /note="Geneious type: Editing History Insertion"
     misc_feature    1092..1095
                     /note="Geneious type: ligation"
     misc_feature    1092..1551
                     /note="Geneious type: Concatenated sequence"
     CDS             complement(<1096..1399)
                     /codon_start=1
                     /gene="lacZ fragment"
                     /product="LacZ-alpha fragment of beta-galactosidase"
                     /translation="MTMITPSAQLTLTKGNKSWRTSRGGPVPNSPYSESYYARSLAVV
                     LQRRDWENPGVTQLNRLAAHPPFASWRNSEEARTDRPSQQLRSLNGEWDAPCSGTCL"
     source          <1096..>1551
                     /organism="synthetic DNA construct"
                     /mol_type="other DNA"
     misc_feature    <1096..1551
                     /note="Geneious type: Concatenated sequence"
     promoter        1290..1308
                     /note="promoter for bacteriophage T7 RNA polymerase"
     promoter        complement(1358..1374)
                     /note="T3 RNA polymerase promoter"
     promoter        complement(1400..1521)
     protein_bind    complement(1419..1435)
                     /bound_moiety="lac repressor encoded by lacI"
                     /note="The lac repressor binds to the lac operator to 
                     inhibit transcription in E. coli. This inhibition can be
                     relieved by adding lactose or
                     isopropyl-beta-D-thiogalactopyranoside (IPTG)."
     protein_bind    complement(1488..1509)
                     /bound_moiety="E. coli catabolite activator protein"
                     /note="CAP binding activates transcription in the presence
                      of cAMP."
     misc_feature    1548..1630
                     /note="Geneious type: scaffold"
     misc_feature    1548..1623
                     /note="CRISPR/Cas9 system guide RNA scaffold"
     misc_feature    1548..1551
                     /note="Geneious type: ligation"
     misc_feature    1548..>1634
                     /note="Geneious type: Concatenated sequence"
     misc_feature    1631..1634
                     /note="Geneious type: ligation"
     misc_feature    1631..9812
                     /note="Geneious type: Concatenated sequence"
     promoter        1686..1973
     CDS             1986..2780
     misc_feature    complement(2431..2450)
                     /note="Geneious type: primer_bind_reverse"
     terminator      2807..3074
     misc_feature    3094^3095
                     /note="Geneious type: origin"
     misc_feature    3095..3427
                     /note="Geneious type: T-DNA_border"
     repeat_region   3165..3189
                     /note="left border repeat from nopaline C58 T-DNA"
     misc_feature    3428..4672
                     /note="Geneious type: Bacterial Selection"
     rep_origin      4726..5345
     misc_feature    complement(4946..5226)
                     /note="Geneious type: motif"
     misc_feature    complement(5366..5626)
                     /note="Geneious type: motif"
     rep_origin      6000..6194
     regulatory      complement(6260..7333)
                     /note="Pseudomonas pVS1 plasmid replication protein"
                     /gene="repA"
                     /regulatory_class="other"
     regulatory      complement(7762..8391)
                     /note="Pseudomonas pVS1 plasmid stability protein"
                     /gene="staA"
                     /regulatory_class="other"
     misc_feature    9577..9807
                     /note="Geneious type: T-DNA_border"
     repeat_region   9722..9746
                     /note="right border repeat from nopaline C58 T-DNA"
     source          <9809..>10680
                     /organism="synthetic DNA construct"
                     /mol_type="other DNA"
     misc_feature    9809..9812
                     /note="Geneious type: ligation"
     misc_feature    9809..10680
                     /note="Geneious type: Concatenated sequence"
     promoter        10318..10663
                     /note="strong constitutive promoter from cauliflower
                     mosaic virus"
     source          <10677..>10708
                     /organism="synthetic DNA construct"
                     /mol_type="other DNA"
     misc_feature    10677..10680
                     /note="Geneious type: ligation"
     misc_feature    10677..10708
                     /note="Geneious type: Concatenated sequence"
     source          order(<10705..>10708,<14914..>4)
                     /organism="synthetic DNA construct"
                     /mol_type="other DNA"
     misc_feature    10705..10708
                     /note="Geneious type: ligation"
     misc_feature    10705..4
                     /note="Geneious type: Concatenated sequence"
     misc_feature    order(14914..>4,<10705..10708)
                     /note="Geneious type: Concatenated sequence"
     gene            10711..14913
                     /note="modified Cas9 with plant-optimized codons"
                     /standard_name="Cas9p"
     CDS             10717..10737
                     /codon_start=1
                     /product="nuclear localization signal of SV40 (simian
                     virus 40) large T antigen"
                     /note="Geneious type: cds"
     CDS             14863..14910
                     /codon_start=1
                     /product="bipartite nuclear localization signal from 
                     nucleoplasmin"
                     /note="Geneious type: cds"
ORIGIN      
        1 tcaggtggat cctagataac ctttaccttc attccctgta aattggtacc ctgcaaagct
       61 ttcgttcgta tcatcggttt cgacaacgtt cgtcaagttc aatgcatcag tttcattgcg
      121 cacacaccag aatcctactg agtttgagta ttatggcatt gggaaaactg tttttcttgt
      181 accatttgtt gtgcttgtaa tttactgtgt tttttattcg gttttcgcta tcgaactgtg
      241 aaatggaaat ggatggagaa gagttaatga atgatatggt ccttttgttc attctcaaat
      301 taatattatt tgttttttct cttatttgtt gtgtgttgaa tttgaaatta taagagatat
      361 gcaaacattt tgttttgagt aaaaatgtgt caaatcgtgg cctctaatga ccgaagttaa
      421 tatgaggagt aaaacacttg tagttgtacc attatgctta ttcactaggc aacaaatata
      481 ttttcagacc tagaaaagct gcaaatgtta ctgaatacaa gtatgtcctc ttgtgtttta
      541 gacatttatg aactttcctt tatgtaattt tccagaatcc ttgtcagatt ctaatcattg
      601 ctttataatt atagttatac tcatggattt gtagttgagt atgaaaatat tttttaatgc
      661 attttatgac ttgccaattg attgacaaca tgcatcaatc gactactctt tttttcttct
      721 tcttcgttca tacagttttt ttttgtttat cagcttacat tttcttgaac cgtagctttc
      781 gttttcttct ttttaacttt ccattcggag tttttgtatc ttgtttcata gtttgtccca
      841 ggattagaat gattaggcat cgaaccttca agaatttgat tgaataaaac atcttcattc
      901 ttaagatatg aagataatct tcaaaaggcc cctgggaatc tgaaagaaga gaagcaggcc
      961 catttatatg ggaaagaaca atagtatttc ttatataggc ccatttaagt tgaaaacaat
     1021 cttcaaaagt cccacatcgc ttagataaga aaacgaagct gagtttatat acagctagag
     1081 tcgaagtagt gattgagagg caggtgccgc tacagggcgc gtcccattcg ccattcaggc
     1141 tgcgcaactg ttgggaaggg cgatcggtgc gggcctcttc gctattacgc cagctggcga
     1201 aagggggatg tgctgcaagg cgattaagtt gggtaacgcc agggttttcc cagtcacgac
     1261 gttgtaaaac gacggccagt gagcgcgcgt aatacgactc actatagggc gaattgggta
     1321 ccgggccccc cctcgaggtc ctccagcttt tgttcccttt agtgagggtt aattgcgcgc
     1381 ttggcgtaat catggtcata gctgtttcct gtgtgaaatt gttatccgct cacaattcca
     1441 cacaacatac gagccggaag cataaagtgt aaagcctggg gtgcctaatg agtgagctaa
     1501 ctcacattaa ttgcgttgcg ctcactgccc gctttccacc tgcggtcgtt ttagagctag
     1561 aaatagcaag ttaaaataag gctagtccgt tatcaacttg aaaaagtggc accgagtcgg
     1621 tgcttttttt gtatctgcag gcatgcgacg tcgggccctc tagaggatcc ccgggtaccg
     1681 cgaattatcg atcatgagcg gagaattaag ggagtcacgt tatgaccccc gccgatgacg
     1741 cgggacaagc cgttttacgt ttggaactga cagaaccgca acgttgaagg agccactgag
     1801 ccgcgggttt ctggagttta atgagctaag cacatacgtc agaaaccatt attgcgcgtt
     1861 caaaagtcgc ctaaggtcac tatcagctag caaatatttc ttgtcaaaaa tgctccactg
     1921 acgttccata aattcccctc ggtatccaat tagagtctca tattcactct caactcgatc
     1981 gaggcatgat tgaacaagat ggattgcacg caggttctcc ggccgcttgg gtggagaggc
     2041 tattcggcta tgactgggca caacagacaa tcggctgctc tgatgccgcc gtgttccggc
     2101 tgtcagcgca ggggcgcccg gttctttttg tcaagaccga cctgtccggt gccctgaatg
     2161 aactccaaga cgaggcagcg cggctatcgt ggctggccac gacgggcgtt ccttgcgcag
     2221 ctgtgctcga cgttgtcact gaagcgggaa gggactggct gctattgggc gaagtgccgg
     2281 ggcaggatct cctgtcatct caccttgctc ctgccgagaa agtatccatc atggctgatg
     2341 caatgcggcg gctgcatacg cttgatccgg ctacctgccc attcgaccac caagcgaaac
     2401 atcgcatcga gcgagcacgt actcggatgg aagccggtct tgtcgatcag gatgatctgg
     2461 acgaagagca tcaggggctc gcgccagccg aactgttcgc caggctcaag gcgcggatgc
     2521 ccgacggcga ggatctcgtc gtgacccacg gcgatgcctg cttgccgaat atcatggtgg
     2581 aaaatggccg cttttctgga ttcatcgact gtggccggct gggtgtggcg gaccgctatc
     2641 aggacatagc gttggctacc cgtgatattg ctgaagagct tggcggcgaa tgggctgacc
     2701 gcttcctcgt gctttacggt atcgccgctc ccgattcgca gcgcatcgcc ttctatcgcc
     2761 ttcttgacga gttcttctga gcgggactct ggggttcgga ctctagctag agtcaagcag
     2821 atcgttcaaa catttggcaa taaagtttct taagattgaa tcctgttgcc ggtcttgcga
     2881 tgattatcat ataatttctg ttgaattacg ttaagcatgt aataattaac atgtaatgca
     2941 tgacgttatt tatgagatgg gtttttatga ttagagtccc gcaattatac atttaatacg
     3001 cgatagaaaa caaaatatag cgcgcaaact aggataaatt atcgcgcgcg gtgtcatcta
     3061 tgttactaga tcgaccggca tgcaagctga taattcaatt cggcgttaat tcagtacatt
     3121 aaaaacgtcc gcaatgtgtt attaagttgt ctaagcgtca atttgtttac accacaatat
     3181 atcctgccac cagccagcca acagctcccc gaccggcagc tcggcacaaa atcaccactc
     3241 gatacaggca gcccatcagt ccgggacggc gtcagcggga gagccgttgt aaggcggcag
     3301 actttgctca tgttaccgat gctattcgga agaacggcaa ctaagctgcc gggtttgaaa
     3361 cacggatgat ctcgcggagg gtagcatgtt gattgtaacg atgacagagc gttgctgcct
     3421 gtgatcaggc acgaacccag tggacataag cctgttcggt tcgtaagctg taatgcaagt
     3481 agcgtatgcg ctcacgcaac tggtccagaa ccttgaccga acgcagcggt ggtaacggcg
     3541 cagtggcggt tttcatggct tgttatgact gtttttttgg ggtacagtct atgcctcggg
     3601 catccaagca gcaagcgcgt tacgccgtgg gtcgatgttt gatgttatgg agcagcaacg
     3661 atgttacgca gcagggcagt cgccctaaaa caaagttaaa catcatgggg gaagcggtga
     3721 tcgccgaagt atcgactcaa ctatcagagg tagttggcgt catcgagcgc catctcgaac
     3781 cgacgttgct ggccgtacat ttgtacggct ccgcagtgga tggcggcctg aagccacaca
     3841 gtgatattga tttgctggtt acggtgaccg taaggcttga tgaaacaacg cggcgagctt
     3901 tgatcaacga ccttttggaa acttcggctt cccctggaga gagcgagatt ctccgcgctg
     3961 tagaagtcac cattgttgtg cacgacgaca tcattccgtg gcgttatcca gctaagcgcg
     4021 aactgcaatt tggagaatgg cagcgcaatg acattcttgc aggtatcttc gagccagcca
     4081 cgatcgacat tgatctggct atcttgctga caaaagcaag agaacatagc gttgccttgg
     4141 taggtccagc ggcggaggaa ctctttgatc cggttcctga acaggatcta tttgaggcgc
     4201 taaatgaaac cttaacgcta tggaactcgc cgcccgactg ggctggcgat gagcgaaatg
     4261 tagtgcttac gttgtcccgc atttggtaca gcgcagtaac cggcaaaatc gcgccgaagg
     4321 atgtcgctgc cgactgggca atggagcgcc tgccggccca gtatcagccc gtcatacttg
     4381 aagctagaca ggcttatctt ggacaagaag aagatcgctt ggcctcgcgc gcagatcagt
     4441 tggaagaatt tgtccactac gtgaaaggcg agatcaccaa ggtagtcggc aaataatgtc
     4501 tagctagaaa ttcgttcaag ccgacgccgc ttcgcggcgc ggcttaactc aagcgttaga
     4561 tgcactaagc acataattgc tcacagccaa actatcaggt caagtctgct tttattattt
     4621 ttaagcgtgc ataataagcc ctacacaaat tgggagatat atcatgcatg accaaaatcc
     4681 cttaacgtga gttttcgttc cactgagcgt cagaccccgt agaaaagatc aaaggatctt
     4741 cttgagatcc tttttttctg cgcgtaatct gctgcttgca aacaaaaaaa ccaccgctac
     4801 cagcggtggt ttgtttgccg gatcaagagc taccaactct ttttccgaag gtaactggct
     4861 tcagcagagc gcagatacca aatactgtcc ttctagtgta gccgtagtta ggccaccact
     4921 tcaagaactc tgtagcaccg cctacatacc tcgctctgct aatcctgtta ccagtggctg
     4981 ctgccagtgg cgataagtcg tgtcttaccg ggttggactc aagacgatag ttaccggata
     5041 aggcgcagcg gtcgggctga acggggggtt cgtgcacaca gcccagcttg gagcgaacga
     5101 cctacaccga actgagatac ctacagcgtg agctatgaga aagcgccacg cttcccgaag
     5161 ggagaaaggc ggacaggtat ccggtaagcg gcagggtcgg aacaggagag cgcacgaggg
     5221 agcttccagg gggaaacgcc tggtatcttt atagtcctgt cgggtttcgc cacctctgac
     5281 ttgagcgtcg atttttgtga tgctcgtcag gggggcggag cctatggaaa aacgccagca
     5341 acgcggcctt tttacggttc ctggcctttt gctggccttt tgctcacatg ttctttcctg
     5401 cgttatcccc tgattctgtg gataaccgta ttaccgcctt tgagtgagct gataccgctc
     5461 gccgcagccg aacgaccgag cgcagcgagt cagtgagcga ggaagcggaa gagcgcctga
     5521 tgcggtattt tctccttacg catctgtgcg gtatttcaca ccgcatatgg tgcactctca
     5581 gtacaatctg ctctgatgcc gcatagttaa gccagtatac actccgctat cgctacgtga
     5641 ctgggtcatg gctgcgcccc gacacccgcc aacacccgct gacgcgccct gacgggcttg
     5701 tctgctcccg gcatccgctt acagacaagc tgtgaccgtc tccgggagct gcatgtgtca
     5761 gaggttttca ccgtcatcac cgaaacgcgc gaggcagggt gccttgatgt gggcgccggc
     5821 ggtcgagtgg cgacggcgcg gcttgtccgc gccctggtag attgcctggc cgtaggccag
     5881 ccatttttga gcggccagcg gccgcgatag gccgacgcga agcggcgggg cgtagggagc
     5941 gcagcgaccg aagggtaggc gctttttgca gctcttcggc tgtgcgctgg ccagacagtt
     6001 atgcacaggc caggcgggtt ttaagagttt taataagttt taaagagttt taggcggaaa
     6061 aatcgccttt tttctctttt atatcagtca cttacatgtg tgaccggttc ccaatgtacg
     6121 gctttgggtt cccaatgtac gggttccggt tcccaatgta cggctttggg ttcccaatgt
     6181 acgtgctatc cacaggaaag agagcttttc gacctttttc ccctgctagg gcaatttgcc
     6241 ctagcatctg ctccgtacat taggaaccgg cggatgcttc gccctcgatc aggttgcggt
     6301 agcgcatgac taggatcggg ccagcctgcc ccgcctcctc cttcaaatcg tactccggca
     6361 ggtcatttga cccgatcagc ttgcgcacgg tgaaacagaa cttcttgaac tctccggcgc
     6421 tgccactgcg ttcgtagatc gtcttgaaca accatctggc ttctgccttg cctgcggcgc
     6481 ggcgtgccag gcggtagaga aaacggccga tgccgggatc gatcaaaaag taatcggggt
     6541 gaaccgtcag cacgtccggg ttcttgcctt ctgtgatctc gcggtacatc caatcagcta
     6601 gctcgatctc gatgtactcc ggccgcccgg tttcgctctt tacgatcttg tagcggctaa
     6661 tcaaggcttc accctcggat accgtcacca ggcggccgtt cttggccttc ttcgtacgct
     6721 gcatggcaac gtgcgtggtg tttaaccgaa tgcaggtttc taccaggtcg tctttctgct
     6781 ttccgccatc ggctcgccgg cagaacttga gtacgtccgc aacgtgtgga cggaacacgc
     6841 ggccgggctt gtctcccttc ccttcccggt atcggttcat ggattcggtt agatgggaaa
     6901 ccgccatcag taccaggtcg taatcccaca cactggccat gccggccggc cctgcggaaa
     6961 cctctacgtg cccgtctgga agctcgtagc ggatcacctc gccagctcgt cggtcacgct
     7021 tcgacagacg gaaaacggcc acgtccatga tgctgcgact atcgcgggtg cccacgtcat
     7081 agagcatcgg aacgaaaaaa tctggttgct cgtcgccctt gggcggcttc ctaatcgacg
     7141 gcgcaccggc tgccggcggt tgccgggatt ctttgcggat tcgatcagcg gccgcttgcc
     7201 acgattcacc ggggcgtgct tctgcctcga tgcgttgccg ctgggcggcc tgcgcggcct
     7261 tcaacttctc caccaggtca tcacccagcg ccgcgccgat ttgtaccggg ccggatggtt
     7321 tgcgaccgct cacgccgatt cctcgggctt gggggttcca gtgccattgc agggccggca
     7381 gacaacccag ccgcttacgc ctggccaacc gcccgttcct ccacacatgg ggcattccac
     7441 ggcgtcggtg cctggttgtt cttgattttc catgccgcct cctttagccg ctaaaattca
     7501 tctactcatt tattcatttg ctcatttact ctggtagctg cgcgatgtat tcagatagca
     7561 gctcggtaat ggtcttgcct tggcgtaccg cgtacatctt cagcttggtg tgatcctccg
     7621 ccggcaactg aaagttgacc cgcttcatgg ctggcgtgtc tgccaggctg gccaacgttg
     7681 cagccttgct gctgcgtgcg ctcggacggc cggcacttag cgtgtttgtg cttttgctca
     7741 ttttctcttt acctcattaa ctcaaatgag ttttgattta atttcagcgg ccagcgcctg
     7801 gacctcgcgg gcagcgtcgc cctcgggttc tgattcaaga acggttgtgc cggcggcggc
     7861 agtgcctggg tagctcacgc gctgcgtgat acgggactca agaatgggca gctcgtaccc
     7921 ggccagcgcc tcggcaacct caccgccgat gcgcgtgcct ttgatcgccc gcgacacgac
     7981 aaaggccgct tgtagccttc catccgtgac ctcaatgcgc tgcttaacca gctccaccag
     8041 gtcggcggtg gcccatatgt cgtaagggct tggctgcacc ggaatcagca cgaagtcggc
     8101 tgccttgatc gcggacacag ccaagtccgc cgcctggggc gctccgtcga tcactacgaa
     8161 gtcgcgccgg ccgatggcct tcacgtcgcg gtcaatcgtc gggcggtcga tgccgacaac
     8221 ggttagcggt tgatcttccc gcacggccgc ccaatcgcgg gcactgccct ggggatcgga
     8281 atcgactaac agaacatcgg ccccggcgag ttgcagggcg cgggctagat gggttgcgat
     8341 ggtcgtcttg cctgacccgc ctttctggtt aagtacagcg ataaccttca tgcgttcccc
     8401 ttgcgtattt gtttatttac tcatcgcatc atatacgcag cgaccgcatg acgcaagctg
     8461 ttttactcaa atacacatca cctttttaga cggcggcgct cggtttcttc agcggccaag
     8521 ctggccggcc aggccgccag cttggcatca gacaaaccgg ccaggatttc atgcagccgc
     8581 acggttgaga cgtgcgcggg cggctcgaac acgtacccgg ccgcgatcat ctccgcctcg
     8641 atctcttcgg taatgaaaaa cggttcgtcc tggccgtcct ggtgcggttt catgcttgtt
     8701 cctcttggcg ttcattctcg gcggccgcca gggcgtcggc ctcggtcaat gcgtcctcac
     8761 ggaaggcacc gcgccgcctg gcctcggtgg gcgtcacttc ctcgctgcgc tcaagtgcgc
     8821 ggtacagggt cgagcgatgc acgccaagca gtgcagccgc ctctttcacg gtgcggcctt
     8881 cctggtcgat cagctcgcgg gcgtgcgcga tctgtgccgg ggtgagggta gggcgggggc
     8941 caaacttcac gcctcgggcc ttggcggcct cgcgcccgct ccgggtgcgg tcgatgatta
     9001 gggaacgctc gaactcggca atgccggcga acacggtcaa caccatgcgg ccggccggcg
     9061 tggtggtgtc ggcccacggc tctgccaggc tacgcaggcc cgcgccggcc tcctggatgc
     9121 gctcggcaat gtccagtagg tcgcgggtgc tgcgggccag gcggtctagc ctggtcactg
     9181 tcacaacgtc gccagggcgt aggtggtcaa gcatcctggc cagctccggg cggtcgcgcc
     9241 tggtgccggt gatcttctcg gaaaacagct tggtgcagcc ggccgcgtgc agttcggccc
     9301 gttggttggt caagtcctgg tcgtcggtgc tgacgcgggc atagcccagc aggccagcgg
     9361 cggcgctctt gttcatggcg taatgtctcc ggttctagtc gcaagtattc tactttatgc
     9421 gactaaaaca cgcgacaaga aaacgccagg aaaagggcag ggcggcagcc tgtcgcgtaa
     9481 cttaggactt gtgcgacatg tcgttttcag aagagggctg cactgaacgt cagaagccga
     9541 ctgcactata gcagcggagg ggttggatca aagtacttta aagtacttta aagtacttta
     9601 aagtactttg atcccgaggg gaaccctgtg gttggcatgc acatacaaat ggacgaacgg
     9661 ataaaccttt tcacgccctt ttaaatatcc gattattcta ataaacgctc ttttctctta
     9721 ggtttacccg ccaatatatc ctgtcaaaca ctgatagttt aaactgaagg cgggaaacga
     9781 caatctgatc caagctcaag ctaagcttac ctccgatcca ttcggtcccc agattagcct
     9841 tttcaatttc agaaagaatg ctaacccaca gatggttaga gaggcttacg cagcacgtct
     9901 catcaagacg atctacccga gcaataatct ccaggaaatc aaataccttc ccaagaaggt
     9961 taaagatgca gtcaaaagat tcaggactaa ctgcatcaag aacacagaga aagatatatt
    10021 tctcaagatc agaagtacta ttccagtatg gacgattcaa ggcttgcttc acaaaccaag
    10081 gcaagtaata gagattggag tctctaaaaa ggtagttccc actgaatcaa aggccatgga
    10141 gtcaaagatt caaatagagg acctaacaga actcgccgta aagactggcg aacagttcat
    10201 acagagtctc ttacgactca atgacaagaa gaaaatcttc gtcaacatgg tggagcacga
    10261 cacacttgtc tactccaaaa atatcaaaga tacagtctca gaagaccaaa gggcaattga
    10321 gacttttcaa caaagggtaa tatccggaaa cctcctcgga ttccattgcc cagctatctg
    10381 tcactttatt gtgaagatag tggaaaagga aggtggctcc tacaaatgcc atcattgcga
    10441 taaaggaaag gccatcgttg aagatgcctc tgccgacagt ggtcccaaag atggaccccc
    10501 acccacgagg agcatcgtgg aaaaagaaga cgttccaacc acgtcttcaa agcaagtgga
    10561 ttgatgtgat atctccactg acgtaaggga tgacgcacaa tcccactatc cttcgcaaga
    10621 cccttcctct atataaggaa gttcatttca tttggagaga acacggggga cgagctaaca
    10681 gtattcagtc gactggtacc aacaggctcc atggctccta agaagaagcg gaaggttggt
    10741 attcacgggg tgcctgcggc tgacaagaag tactccatcg gcctcgacat cggcaccaac
    10801 agcgtcggct gggcggtgat caccgacgag tacaaggtcc cgtccaagaa gttcaaggtc
    10861 ctgggcaaca ccgaccgcca ctccatcaag aagaacctca tcggcgccct cctcttcgac
    10921 tccggcgaga cggcggaggc gacccgcctc aagcgcaccg cccgccgccg ctacacccgc
    10981 cgcaagaacc gcatctgcta cctccaggag atcttctcca acgagatggc gaaggtcgac
    11041 gactccttct tccaccgcct cgaggagtcc ttcctcgtgg aggaggacaa gaagcacgag
    11101 cgccacccca tcttcggcaa catcgtcgac gaggtcgcct accacgagaa gtaccccact
    11161 atctaccacc ttcgtaagaa gcttgttgac tctactgata aggctgatct tcgtctcatc
    11221 taccttgctc tcgctcacat gatcaagttc cgtggtcact tccttatcga gggtgacctt
    11281 aaccctgata actccgacgt ggacaagctc ttcatccagc tcgtccagac ctacaaccag
    11341 ctcttcgagg agaaccctat caacgcttcc ggtgtcgacg ctaaggcgat cctttccgct
    11401 aggctctcca agtccaggcg tctcgagaac ctcatcgccc agctccctgg tgagaagaag
    11461 aacggtcttt tcggtaacct catcgctctc tccctcggtc tgacccctaa cttcaagtcc
    11521 aacttcgacc tcgctgagga cgctaagctt cagctctcca aggataccta cgacgatgat
    11581 ctcgacaacc tcctcgctca gattggagat cagtacgctg atctcttcct tgctgctaag
    11641 aacctctccg atgctatcct cctttcggat atccttaggg ttaacactga gatcactaag
    11701 gctcctcttt ctgcttccat gatcaagcgc tacgacgagc accaccagga cctcaccctc
    11761 ctcaaggctc ttgttcgtca gcagctcccc gagaagtaca aggagatctt cttcgaccag
    11821 tccaagaacg gctacgccgg ttacattgac ggtggagcta gccaggagga gttctacaag
    11881 ttcatcaagc caatccttga gaagatggat ggtactgagg agcttctcgt taagcttaac
    11941 cgtgaggacc tccttaggaa gcagaggact ttcgataacg gctctatccc tcaccagatc
    12001 caccttggtg agcttcacgc catccttcgt aggcaggagg acttctaccc tttcctcaag
    12061 gacaaccgtg agaagatcga gaagatcctt actttccgta ttccttacta cgttggtcct
    12121 cttgctcgtg gtaactcccg tttcgcttgg atgactagga agtccgagga gactatcacc
    12181 ccttggaact tcgaggaggt tgttgacaag ggtgcttccg cccagtcctt catcgagcgc
    12241 atgaccaact tcgacaagaa cctccccaac gagaaggtcc tccccaagca ctccctcctc
    12301 tacgagtact tcacggtcta caacgagctc accaaggtca agtacgtcac cgagggtatg
    12361 cgcaagcctg ccttcctctc cggcgagcag aagaaggcta tcgttgacct cctcttcaag
    12421 accaaccgca aggtcaccgt caagcagctc aaggaggact acttcaagaa gatcgagtgc
    12481 ttcgactccg tcgagatcag cggcgttgag gaccgtttca acgcttctct cggtacctac
    12541 cacgatctcc tcaagatcat caaggacaag gacttcctcg acaacgagga gaacgaggac
    12601 atcctcgagg acatcgtcct cactcttact ctcttcgagg atagggagat gatcgaggag
    12661 aggctcaaga cttacgctca tctcttcgat gacaaggtta tgaagcagct caagcgtcgc
    12721 cgttacaccg gttggggtag gctctcccgc aagctcatca acggtatcag ggataagcag
    12781 agcggcaaga ctatcctcga cttcctcaag tctgatggtt tcgctaacag gaacttcatg
    12841 cagctcatcc acgatgactc tcttaccttc aaggaggata ttcagaaggc tcaggtgtcc
    12901 ggtcagggcg actctctcca cgagcacatt gctaaccttg ctggttcccc tgctatcaag
    12961 aagggcatcc ttcagactgt taaggttgtc gatgagcttg tcaaggttat gggtcgtcac
    13021 aagcctgaga acatcgtcat cgagatggct cgtgagaacc agactaccca gaagggtcag
    13081 aagaactcga gggagcgcat gaagaggatt gaggagggta tcaaggagct tggttctcag
    13141 atccttaagg agcaccctgt cgagaacacc cagctccaga acgagaagct ctacctctac
    13201 tacctccaga acggtaggga tatgtacgtt gaccaggagc tcgacatcaa caggctttct
    13261 gactacgacg tcgaccacat tgttcctcag tctttcctta aggatgactc catcgacaac
    13321 aaggtcctca cgaggtccga caagaacagg ggtaagtcgg acaacgtccc ttccgaggag
    13381 gttgtcaaga agatgaagaa ctactggagg cagcttctca acgctaagct cattacccag
    13441 aggaagttcg acaacctcac gaaggctgag aggggtggcc tttccgagct tgacaaggct
    13501 ggtttcatca agaggcagct tgttgagacg aggcagatta ccaagcacgt tgctcagatc
    13561 ctcgattcta ggatgaacac caagtacgac gagaacgaca agctcatccg cgaggtcaag
    13621 gtgatcaccc tcaagtccaa gctcgtctcc gacttccgca aggacttcca gttctacaag
    13681 gtccgcgaga tcaacaacta ccaccacgct cacgatgctt accttaacgc tgtcgttggt
    13741 accgctctta tcaagaagta ccctaagctt gagtccgagt tcgtctacgg tgactacaag
    13801 gtctacgacg ttcgtaagat gatcgccaag tccgagcagg agatcggcaa ggccaccgcc
    13861 aagtacttct tctactccaa catcatgaac ttcttcaaga ccgagatcac cctcgccaac
    13921 ggcgagatcc gcaagcgccc tcttatcgag acgaacggtg agactggtga gatcgtttgg
    13981 gacaagggtc gcgacttcgc tactgttcgc aaggtccttt ctatgcctca ggttaacatc
    14041 gtcaagaaga ccgaggtcca gaccggtggc ttctccaagg agtctatcct tccaaagaga
    14101 aactcggaca agctcatcgc taggaagaag gattgggacc ctaagaagta cggtggtttc
    14161 gactccccta ctgtcgccta ctccgtcctc gtggtcgcca aggtggagaa gggtaagtcg
    14221 aagaagctca agtccgtcaa ggagctcctc ggcatcacca tcatggagcg ctcctccttc
    14281 gagaagaacc cgatcgactt cctcgaggcc aagggctaca aggaggtcaa gaaggacctc
    14341 atcatcaagc tccccaagta ctctcttttc gagctcgaga acggtcgtaa gaggatgctg
    14401 gcttccgctg gtgagctcca gaagggtaac gagcttgctc ttccttccaa gtacgtgaac
    14461 ttcctctacc tcgcctccca ctacgagaag ctcaagggtt cccctgagga taacgagcag
    14521 aagcagctct tcgtggagca gcacaagcac tacctcgacg agatcatcga gcagatctcc
    14581 gagttctcca agcgcgtcat cctcgctgac gctaacctcg acaaggtcct ctccgcctac
    14641 aacaagcacc gcgacaagcc catccgcgag caggccgaga acatcatcca cctcttcacg
    14701 ctcacgaacc tcggcgcccc tgctgctttc aagtacttcg acaccaccat cgacaggaag
    14761 cgttacacgt ccaccaagga ggttctcgac gctactctca tccaccagtc catcaccggt
    14821 ctttacgaga ctcgtatcga cctttcccag cttggtggtg ataagcgtcc tgctgccacc
    14881 aaaaaggccg gacaggctaa gaaaaagaag tag
//
